# Supplementary material for: Identification of Novel Insulin Resistance Related ceRNA Network in T2DM and Its Potential Editing by CRISPR/Cas9
Source: Int J Mol Sci. 2021 Jul 29;22(15):8129. doi: 10.3390/ijms22158129 (PMC8348752; doi:10.3390/ijms22158129)
Supplement: Supplementary file 1 [file ijms-22-08129-s001.zip]

Archive with 1 entries (1 files):
- ijms-1287053-supplementary.pdf
